# Supplementary material for: Optimizing Propagation of Staphylococcus aureus Infecting Bacteriophage vB_SauM-phiIPLA-RODI on Staphylococcus xylosus Using Response Surface Methodology
Source: Viruses. 2018 Mar 27;10(4):153. doi: 10.3390/v10040153 (PMC5923447; doi:10.3390/v10040153)
Supplement: Supplementary file 1 [file viruses-10-00153-s001.zip]

Archive with 3 entries (3 files):
- Supplementary material/~$ble S1.docx
- Supplementary material/Figure S1.docx
- Supplementary material/Table S1.docx
